# Supplementary material for: Safe-and-Sustainable-by-Design Framework Based on a Prospective Life Cycle Assessment: Lessons Learned from a Nano-Titanium Dioxide Case Study
Source: Int J Environ Res Public Health. 2022 Apr 2;19(7):4241. doi: 10.3390/ijerph19074241 (PMC8998679; doi:10.3390/ijerph19074241)
Supplement: Supplementary file 1 [file ijerph-19-04241-s001.zip]

Archive with 1 entries (1 files):
- ijerph-1638281-supplementary.pdf
